# Supplementary material for: The wild bootstrap for multivariate Nelson–Aalen estimators
Source: Lifetime Data Anal. 2018 Mar 6;25(1):97–127. doi: 10.1007/s10985-018-9423-x (PMC6323102; doi:10.1007/s10985-018-9423-x)
Supplement: Supplementary file 1 — Supplementary material 1 (R 2 KB) [file 10985_2018_9423_MOESM1_ESM.r]

##############################################################
#######################Exemplary R-Code#######################
#########Wild Bootstrap for Nelson-Aalen Estimates############
##############################################################

#clear workspace
rm(list=ls())

#load packages
library(etm)
library(mvna)
library(parallel)

#load data
data(sir.cont)


#############################################################
################Data management (long format)################
#############################################################


#initialize state names
state.names<-c("0","1","2")
# Modification for patients entering and leaving a state
# at the same date
sir.cont <- sir.cont[order(sir.cont$id, sir.cont$time), ]
for (i in 2:nrow(sir.cont)) {
  if (sir.cont$id[i]==sir.cont$id[i-1]) {
    if (sir.cont$time[i]==sir.cont$time[i-1]) {
      sir.cont$time[i-1] <- sir.cont$time[i-1] - 0.5
    }
  }
}

data.trans<-data.frame()
for(i in unique(sir.cont$id)){
  #ID<-"3178"
  dummy<-subset(sir.cont,id==i)
  dummy$entry<-c(0,dummy$time[1:dim(dummy)[1]-1])
  dummy$exit<-dummy$time
  data.trans<-rbind(data.trans,dummy)
}
data.trans$from<-as.character(data.trans$from)
data.trans$to<-as.character(data.trans$to)
data.trans<-data.trans[,-4]

#############################################################

# Matrix of possible transitions
tra <- matrix(ncol=3,nrow=3,FALSE)
tra[1, 2:3] <- TRUE
tra[2, c(1, 3)] <- TRUE

#Computation of Nelson-Aalen estimates and related quantities
na <- mvna(data.trans, state.names, tra,"cens")

#Set no of iterations
noit<-1000

#Set number of cores for parallelisation
ncores<-2

#set seed
set.seed(1111)

#Compute W_n for each bootstrap iteration
W.n.hat.all<-mclapply(1:noit,FUN=function(i){
  #Derive equation (3.2) for each iteration
  W.n.hat.it<-lapply(1:dim(na$trans)[1],FUN=function(j){
    return(
      cumsum(ifelse(na$n.risk[,as.character(na$trans[j,1])]==0,0,
                    sapply(na$n.event[as.character(na$trans[j,1]),as.character(na$trans[j,2]),],FUN=function(l){
                           return(sum(rnorm(l,0,1)))})/na$n.risk[,as.character(na$trans[j,1])]))*sqrt(length(unique(data.trans$id))))
                           #If poisson multipliers desired, use the next line instead!
                           #return(sum(rpois(l,1)-1))})/na$n.risk[,as.character(na$trans[j,1])]))*sqrt(length(unique(data.trans$id))))
  })
  names(W.n.hat.it)<-paste(na$trans$from,na$trans$to,sep=" ")
  return(W.n.hat.it)},mc.cores=ncores)

#Returns a list containing noit elements. Each part contains a list for each possible transition with entries of W.n.hat 
#at each observed event time
